# Supplementary material for: Non-Endemic Leishmaniases Reported Globally in Humans between 2000 and 2021—A Comprehensive Review
Source: Pathogens. 2022 Aug 16;11(8):921. doi: 10.3390/pathogens11080921 (PMC9415673; doi:10.3390/pathogens11080921)
Supplement: Supplementary file 1 [file pathogens-11-00921-s001.zip]

Archive with 5 entries (5 files):
- Supplementary Figure S1.jpg
- Supplementary Figure S2.jpg
- Supplementary-Table S1.pdf
- Supplementary-Table S2.pdf
- Supplementary-Table S3.pdf
